# Supplementary material for: Measuring the impact of social-distancing, testing, and undetected asymptomatic cases on the diffusion of COVID-19
Source: PLoS One. 2022 Aug 25;17(8):e0273469. doi: 10.1371/journal.pone.0273469 (PMC9409553; doi:10.1371/journal.pone.0273469)
Supplement: S1 Dataset — (XLSX) [file pone.0273469.s001.xlsx]

## Sheet: Korea
Date	t	N(t)
2020-01-20	1	1
2020-01-21	2	1
2020-01-22	3	1
2020-01-23	4	1
2020-01-24	5	2
2020-01-25	6	2
2020-01-26	7	3
2020-01-27	8	4
2020-01-28	9	4
2020-01-29	10	4
2020-01-30	11	7
2020-01-31	12	11
2020-02-01	13	12
2020-02-02	14	15
2020-02-03	15	15
2020-02-04	16	16
2020-02-05	17	21
2020-02-06	18	24
2020-02-07	19	24
2020-02-08	20	24
2020-02-09	21	25
2020-02-10	22	27
2020-02-11	23	28
2020-02-12	24	28
2020-02-13	25	28
2020-02-14	26	28
2020-02-15	27	28
2020-02-16	28	29
2020-02-17	29	30
2020-02-18	30	31
2020-02-19	31	46
2020-02-20	32	82
2020-02-21	33	156
2020-02-22	34	346
2020-02-23	35	556
2020-02-24	36	763
2020-02-25	37	893
2020-02-26	38	1146
2020-02-27	39	1595
2020-02-28	40	2022
2020-02-29	41	2931
2020-03-01	42	3526
2020-03-02	43	4212
2020-03-03	44	4812
2020-03-04	45	5328
2020-03-05	46	5766
2020-03-06	47	6284
2020-03-07	48	6767
2020-03-08	49	7134
2020-03-09	50	7382
2020-03-10	51	7513
2020-03-11	52	7755
2020-03-12	53	7869
2020-03-13	54	7979
2020-03-14	55	8086
2020-03-15	56	8162
2020-03-16	57	8232
2020-03-17	58	8314
2020-03-18	59	8402
2020-03-19	60	8549
2020-03-20	61	8635
2020-03-21	62	8776
2020-03-22	63	8863
2020-03-23	64	8914
2020-03-24	65	8970
2020-03-25	66	9036
2020-03-26	67	9110
2020-03-27	68	9188
2020-03-28	69	9310
2020-03-29	70	9394
2020-03-30	71	9459
2020-03-31	72	9569
2020-04-01	73	9663
2020-04-02	74	9734
2020-04-03	75	9798
2020-04-04	76	9877
2020-04-05	77	9934
2020-04-06	78	9974
2020-04-07	79	10007
2020-04-08	80	10046
2020-04-09	81	10075
2020-04-10	82	10098
2020-04-11	83	10122
2020-04-12	84	10136
2020-04-13	85	10155
2020-04-14	86	10175
2020-04-15	87	10198
2020-04-16	88	10216
2020-04-17	89	10227
2020-04-18	90	10241
2020-04-19	91	10247
2020-04-20	92	10256
2020-04-21	93	10262
2020-04-22	94	10271
2020-04-23	95	10277
2020-04-24	96	10282
2020-04-25	97	10288
2020-04-26	98	10297
2020-04-27	99	10302
2020-04-28	100	10313
2020-04-29	101	10319
2020-04-30	102	10319
2020-05-01	103	10324
2020-05-02	104	10327
2020-05-03	105	10335
2020-05-04	106	10339
2020-05-05	107	10340
2020-05-06	108	10340
2020-05-07	109	10343
2020-05-08	110	10352
2020-05-09	111	10370
2020-05-10	112	10398
2020-05-11	113	10430
2020-05-12	114	10456
2020-05-13	115	10481
2020-05-14	116	10510
2020-05-15	117	10536
2020-05-16	118	10547
2020-05-17	119	10556
2020-05-18	120	10564
2020-05-19	121	10577
2020-05-20	122	10607
2020-05-21	123	10618
2020-05-22	124	10631
2020-05-23	125	10651
2020-05-24	126	10672
2020-05-25	127	10687
2020-05-26	128	10704
2020-05-27	129	10743
2020-05-28	130	10815
2020-05-29	131	10873
2020-05-30	132	10907
2020-05-31	133	10934
2020-06-01	134	10967
2020-06-02	135	11004
2020-06-03	136	11051
2020-06-04	137	11089
2020-06-05	138	11123
2020-06-06	139	11172
2020-06-07	140	11229
2020-06-08	141	11264
2020-06-09	142	11302
2020-06-10	143	11346
2020-06-11	144	11389
2020-06-12	145	11434
2020-06-13	146	11482
2020-06-14	147	11514
2020-06-15	148	11544
2020-06-16	149	11569
2020-06-17	150	11605
2020-06-18	151	11660
2020-06-19	152	11698
2020-06-20	153	11747
2020-06-21	154	11791
2020-06-22	155	11808
2020-06-23	156	11828
2020-06-24	157	11867
2020-06-25	158	11891
2020-06-26	159	11923
2020-06-27	160	11963
2020-06-28	161	12009
2020-06-29	162	12046
2020-06-30	163	12075
2020-07-01	164	12121
2020-07-02	165	12173
2020-07-03	166	12232
2020-07-04	167	12277
2020-07-05	168	12327
2020-07-06	169	12360
2020-07-07	170	12388
2020-07-08	171	12439
2020-07-09	172	12484
2020-07-10	173	12525
2020-07-11	174	12552
2020-07-12	175	12584
2020-07-13	176	12628
2020-07-14	177	12649
2020-07-15	178	12665
2020-07-16	179	12706
2020-07-17	180	12741
2020-07-18	181	12768
2020-07-19	182	12795
2020-07-20	183	12811
2020-07-21	184	12838
2020-07-22	185	12882
2020-07-23	186	12936
2020-07-24	187	12974
2020-07-25	188	13006
2020-07-26	189	13022
2020-07-27	190	13040
2020-07-28	191	13058
2020-07-29	192	13085
2020-07-30	193	13095
2020-07-31	194	13119
2020-08-01	195	13131
2020-08-02	196	13144
2020-08-03	197	13153
2020-08-04	198	13180
2020-08-05	199	13207
2020-08-06	200	13244
2020-08-07	201	13259
2020-08-08	202	13297
2020-08-09	203	13332
2020-08-10	204	13354
2020-08-11	205	13385
2020-08-12	206	13431
2020-08-13	207	13484
2020-08-14	208	13580
2020-08-15	209	13744
2020-08-16	210	14023
2020-08-17	211	14218
2020-08-18	212	14458
2020-08-19	213	14753
2020-08-20	214	15039
2020-08-21	215	15360
2020-08-22	216	15688
2020-08-23	217	16081
2020-08-24	218	16343
2020-08-25	219	16620
2020-08-26	220	16937
2020-08-27	221	17375
2020-08-28	222	17738
2020-08-29	223	18056
2020-08-30	224	18348
2020-08-31	225	18593
2020-09-01	226	18824
2020-09-02	227	19088
2020-09-03	228	19280
2020-09-04	229	19474
2020-09-05	230	19638
2020-09-06	231	19801
2020-09-07	232	19916
2020-09-08	233	20048
2020-09-09	234	20200
2020-09-10	235	20351
2020-09-11	236	20518
2020-09-12	237	20644
2020-09-13	238	20758
2020-09-14	239	20862
2020-09-15	240	20963
2020-09-16	241	21074
2020-09-17	242	21225
2020-09-18	243	21349
2020-09-19	244	21458
2020-09-20	245	21534
2020-09-21	246	21594
2020-09-22	247	21653
2020-09-23	248	21757
2020-09-24	249	21877
2020-09-25	250	21985
2020-09-26	251	22037
2020-09-27	252	22121
2020-09-28	253	22164
2020-09-29	254	22193
2020-09-30	255	22301
2020-10-01	256	22372
2020-10-02	257	22429
2020-10-03	258	22490
2020-10-04	259	22545
2020-10-05	260	22616
2020-10-06	261	22686
2020-10-07	262	22793
2020-10-08	263	22859
2020-10-09	264	22907
2020-10-10	265	22974
2020-10-11	266	23039
2020-10-12	267	23117
2020-10-13	268	23209
2020-10-14	269	23268
2020-10-15	270	23372
2020-10-16	271	23416
2020-10-17	272	23484
2020-10-18	273	23562
2020-10-19	274	23626
2020-10-20	275	23681
2020-10-21	276	23750
2020-10-22	277	23862
2020-10-23	278	24009
2020-10-24	279	24080
2020-10-25	280	24132
2020-10-26	281	24234
2020-10-27	282	24317
2020-10-28	283	24418
2020-10-29	284	24534
2020-10-30	285	24644
2020-10-31	286	24745
2020-11-01	287	24855
2020-11-02	288	24945
2020-11-03	289	25008
2020-11-04	290	25116
2020-11-05	291	25235
2020-11-06	292	25369
2020-11-07	293	25450
2020-11-08	294	25579
2020-11-09	295	25694
2020-11-10	296	25786
2020-11-11	297	25925
2020-11-12	298	26059
2020-11-13	299	26236
2020-11-14	300	26420
2020-11-15	301	26610
2020-11-16	302	26809
2020-11-17	303	27031
2020-11-18	304	27294
2020-11-19	305	27598
2020-11-20	306	27938
2020-11-21	307	28315
2020-11-22	308	28625
2020-11-23	309	28891
2020-11-24	310	29230
2020-11-25	311	29605
2020-11-26	312	30174
2020-11-27	313	30712
2020-11-28	314	31212
2020-11-29	315	31645
2020-11-30	316	32073
2020-12-01	317	32509
2020-12-02	318	33014
2020-12-03	319	33541
2020-12-04	320	34152
2020-12-05	321	34723
2020-12-06	322	35342
2020-12-07	323	35947
2020-12-08	324	36529
2020-12-09	325	37190
2020-12-10	326	37854
2020-12-11	327	38536
2020-12-12	328	39474
2020-12-13	329	40490
2020-12-14	330	41191
2020-12-15	331	42063
2020-12-16	332	43135
2020-12-17	333	44142
2020-12-18	334	45197
2020-12-19	335	46240
2020-12-20	336	47328
2020-12-21	337	48244
2020-12-22	338	49092
2020-12-23	339	50173
2020-12-24	340	51147
2020-12-25	341	52381
2020-12-26	342	53502
2020-12-27	343	54462
2020-12-28	344	55261
2020-12-29	345	56300
2020-12-30	346	57339
2020-12-31	347	58293

## Sheet: USA
Date	t	N(t)
2020-01-21	1	1
2020-01-22	2	1
2020-01-23	3	1
2020-01-24	4	2
2020-01-25	5	2
2020-01-26	6	5
2020-01-27	7	5
2020-01-28	8	5
2020-01-29	9	6
2020-01-30	10	6
2020-01-31	11	8
2020-02-01	12	8
2020-02-02	13	8
2020-02-03	14	11
2020-02-04	15	11
2020-02-05	16	11
2020-02-06	17	12
2020-02-07	18	12
2020-02-08	19	12
2020-02-09	20	12
2020-02-10	21	12
2020-02-11	22	13
2020-02-12	23	13
2020-02-13	24	14
2020-02-14	25	14
2020-02-15	26	14
2020-02-16	27	14
2020-02-17	28	14
2020-02-18	29	14
2020-02-19	30	14
2020-02-20	31	14
2020-02-21	32	16
2020-02-22	33	16
2020-02-23	34	16
2020-02-24	35	16
2020-02-25	36	16
2020-02-26	37	16
2020-02-27	38	17
2020-02-28	39	17
2020-02-29	40	25
2020-03-01	41	32
2020-03-02	42	55
2020-03-03	43	74
2020-03-04	44	107
2020-03-05	45	184
2020-03-06	46	237
2020-03-07	47	403
2020-03-08	48	519
2020-03-09	49	594
2020-03-10	50	782
2020-03-11	51	1147
2020-03-12	52	1586
2020-03-13	53	2219
2020-03-14	54	2978
2020-03-15	55	3212
2020-03-16	56	4679
2020-03-17	57	6512
2020-03-18	58	9169
2020-03-19	59	13663
2020-03-20	60	20030
2020-03-21	61	26025
2020-03-22	62	34855
2020-03-23	63	46086
2020-03-24	64	56698
2020-03-25	65	68773
2020-03-26	66	86613
2020-03-27	67	105293
2020-03-28	68	124900
2020-03-29	69	143779
2020-03-30	70	165861
2020-03-31	71	192177
2020-04-01	72	218060
2020-04-02	73	248447
2020-04-03	74	280417
2020-04-04	75	313432
2020-04-05	76	341629
2020-04-06	77	371802
2020-04-07	78	403212
2020-04-08	79	435407
2020-04-09	80	469989
2020-04-10	81	503474
2020-04-11	82	532782
2020-04-12	83	559709
2020-04-13	84	585518
2020-04-14	85	614082
2020-04-15	86	644247
2020-04-16	87	675648
2020-04-17	88	708317
2020-04-18	89	736244
2020-04-19	90	761933
2020-04-20	91	790353
2020-04-21	92	816413
2020-04-22	93	845727
2020-04-23	94	878911
2020-04-24	95	912662
2020-04-25	96	944234
2020-04-26	97	971078
2020-04-27	98	994265
2020-04-28	99	1018926
2020-04-29	100	1046737
2020-04-30	101	1076224
2020-05-01	102	1110464
2020-05-02	103	1138228
2020-05-03	104	1162685
2020-05-04	105	1186067
2020-05-05	106	1210577
2020-05-06	107	1235666
2020-05-07	108	1263402
2020-05-08	109	1290151
2020-05-09	110	1315099
2020-05-10	111	1333970
2020-05-11	112	1353397
2020-05-12	113	1376122
2020-05-13	114	1397085
2020-05-14	115	1424243
2020-05-15	116	1449498
2020-05-16	117	1473514
2020-05-17	118	1491829
2020-05-18	119	1513816
2020-05-19	120	1534871
2020-05-20	121	1557933
2020-05-21	122	1583798
2020-05-22	123	1607109
2020-05-23	124	1628212
2020-05-24	125	1648158
2020-05-25	126	1666505
2020-05-26	127	1685956
2020-05-27	128	1704489
2020-05-28	129	1727357
2020-05-29	130	1751612
2020-05-30	131	1775428
2020-05-31	132	1794465
2020-06-01	133	1819587
2020-06-02	134	1841073
2020-06-03	135	1861000
2020-06-04	136	1882383
2020-06-05	137	1907927
2020-06-06	138	1929167
2020-06-07	139	1946853
2020-06-08	140	1964333
2020-06-09	141	1982633
2020-06-10	142	2003846
2020-06-11	143	2026747
2020-06-12	144	2051635
2020-06-13	145	2076819
2020-06-14	146	2095875
2020-06-15	147	2115379
2020-06-16	148	2138956
2020-06-17	149	2165608
2020-06-18	150	2193482
2020-06-19	151	2224671
2020-06-20	152	2256415
2020-06-21	153	2282126
2020-06-22	154	2313132
2020-06-23	155	2349304
2020-06-24	156	2383745
2020-06-25	157	2424097
2020-06-26	158	2469518
2020-06-27	159	2510672
2020-06-28	160	2551234
2020-06-29	161	2591354
2020-06-30	162	2637371
2020-07-01	163	2688961
2020-07-02	164	2744590
2020-07-03	165	2796155
2020-07-04	166	2841877
2020-07-05	167	2891863
2020-07-06	168	2935372
2020-07-07	169	2996215
2020-07-08	170	3056081
2020-07-09	171	3118647
2020-07-10	172	3178541
2020-07-11	173	3239445
2020-07-12	174	3298169
2020-07-13	175	3356407
2020-07-14	176	3424029
2020-07-15	177	3492184
2020-07-16	178	3568772
2020-07-17	179	3640660
2020-07-18	180	3703105
2020-07-19	181	3763696
2020-07-20	182	3825215
2020-07-21	183	3889282
2020-07-22	184	3961257
2020-07-23	185	4029856
2020-07-24	186	4103287
2020-07-25	187	4168436
2020-07-26	188	4223184
2020-07-27	189	4279307
2020-07-28	190	4344986
2020-07-29	191	4416810
2020-07-30	192	4484576
2020-07-31	193	4553337
2020-08-01	194	4610068
2020-08-02	195	4656256
2020-08-03	196	4700961
2020-08-04	197	4758265
2020-08-05	198	4812824
2020-08-06	199	4872195
2020-08-07	200	4930744
2020-08-08	201	4984863
2020-08-09	202	5031263
2020-08-10	203	5079912
2020-08-11	204	5126858
2020-08-12	205	5183757
2020-08-13	206	5235677
2020-08-14	207	5300376
2020-08-15	208	5347012
2020-08-16	209	5387890
2020-08-17	210	5424646
2020-08-18	211	5469674
2020-08-19	212	5517381
2020-08-20	213	5561286
2020-08-21	214	5609976
2020-08-22	215	5653277
2020-08-23	216	5687713
2020-08-24	217	5724133
2020-08-25	218	5764251
2020-08-26	219	5809898
2020-08-27	220	5855060
2020-08-28	221	5902010
2020-08-29	222	5947311
2020-08-30	223	5981967
2020-08-31	224	6017097
2020-09-01	225	6058945
2020-09-02	226	6100018
2020-09-03	227	6143817
2020-09-04	228	6193992
2020-09-05	229	6237103
2020-09-06	230	6268531
2020-09-07	231	6291963
2020-09-08	232	6319097
2020-09-09	233	6353027
2020-09-10	234	6389235
2020-09-11	235	6436624
2020-09-12	236	6477526
2020-09-13	237	6511799
2020-09-14	238	6545665
2020-09-15	239	6585107
2020-09-16	240	6623637
2020-09-17	241	6668590
2020-09-18	242	6717565
2020-09-19	243	6759863
2020-09-20	244	6798261
2020-09-21	245	6849919
2020-09-22	246	6889482
2020-09-23	247	6928137
2020-09-24	248	6974336
2020-09-25	249	7022042
2020-09-26	250	7066289
2020-09-27	251	7103508
2020-09-28	252	7135817
2020-09-29	253	7178637
2020-09-30	254	7219993
2020-10-01	255	7265472
2020-10-02	256	7319889
2020-10-03	257	7368376
2020-10-04	258	7404432
2020-10-05	259	7443292
2020-10-06	260	7488142
2020-10-07	261	7538997
2020-10-08	262	7597310
2020-10-09	263	7653210
2020-10-10	264	7707657
2020-10-11	265	7753980
2020-10-12	266	7795110
2020-10-13	267	7846968
2020-10-14	268	7906419
2020-10-15	269	7970877
2020-10-16	270	8039443
2020-10-17	271	8096194
2020-10-18	272	8145485
2020-10-19	273	8212380
2020-10-20	274	8273792
2020-10-21	275	8336799
2020-10-22	276	8412298
2020-10-23	277	8493414
2020-10-24	278	8576057
2020-10-25	279	8637806
2020-10-26	280	8704274
2020-10-27	281	8780512
2020-10-28	282	8859310
2020-10-29	283	8949782
2020-10-30	284	9048263
2020-10-31	285	9137194
2020-11-01	286	9241521
2020-11-02	287	9324616
2020-11-03	288	9450988
2020-11-04	289	9554518
2020-11-05	290	9682196
2020-11-06	291	9809038
2020-11-07	292	9937298
2020-11-08	293	10047724
2020-11-09	294	10169076
2020-11-10	295	10308385
2020-11-11	296	10454619
2020-11-12	297	10616251
2020-11-13	298	10795270
2020-11-14	299	10963295
2020-11-15	300	11099318
2020-11-16	301	11258134
2020-11-17	302	11419139
2020-11-18	303	11591694
2020-11-19	304	11780990
2020-11-20	305	11977440
2020-11-21	306	12157737
2020-11-22	307	12304199
2020-11-23	308	12472178
2020-11-24	309	12646575
2020-11-25	310	12830170
2020-11-26	311	12944048
2020-11-27	312	13148135
2020-11-28	313	13303242
2020-11-29	314	13442656
2020-11-30	315	13592490
2020-12-01	316	13842693
2020-12-02	317	14044565
2020-12-03	318	14266847
2020-12-04	319	14498883
2020-12-05	320	14713624
2020-12-06	321	14894418
2020-12-07	322	15089009
2020-12-08	323	15312876
2020-12-09	324	15534536
2020-12-10	325	15765165
2020-12-11	326	16003837
2020-12-12	327	16220250
2020-12-13	328	16407679
2020-12-14	329	16600830
2020-12-15	330	16810019
2020-12-16	331	17055759
2020-12-17	332	17294836
2020-12-18	333	17545869
2020-12-19	334	17737484
2020-12-20	335	17925033
2020-12-21	336	18123641
2020-12-22	337	18320881
2020-12-23	338	18549642
2020-12-24	339	18742803
2020-12-25	340	18839532
2020-12-26	341	19066376
2020-12-27	342	19222064
2020-12-28	343	19396237
2020-12-29	344	19595117
2020-12-30	345	19827133
2020-12-31	346	20061049
